# Supplementary material for: More examples of breakdown the 1:1 partner specificity between figs and fig wasps
Source: Bot Stud. 2021 Oct 9;62:15. doi: 10.1186/s40529-021-00323-8 (PMC8502184; doi:10.1186/s40529-021-00323-8)
Supplement: Supplementary file 2 — Additional file 2: Appendix. Information of COI sequences used in this study. S1.1 List of pollinator sequences amplified by this study. S1.2 List of pollinator sequences downloaded from GenBank used in Fig. 1. [file 40529_2021_323_MOESM2_ESM.xlsx]

## Sheet: Fig wasp samples in this study
Appendix S1.1 List of pollinator sequences amplified by this study. Tips symbols, Species names, Natural host-fig, GenBank accession numbers.
Tips symbols	Species names	Natural host-fig		GenBank accession numbers			Collecting sites
Eupristina verticillata ex F.microcarpa_sp1_H1	Eupristina verticillata	F.microcarpa		MW851213			SCBG
Eupristina verticillata ex F.microcarpa_sp1_H2	Eupristina verticillata	F.microcarpa		MW851214			SCBG
Eupristina sp. ex F. benjamina_sp1_H1	Eupristina sp.	F. benjamina		MW851215			SCBG
Eupristina sp. ex F. benjamina_sp1_H2	Eupristina sp.	F. benjamina		MW851216			SCBG
Eupristina sp. ex F. benjamina_sp1_H3	Eupristina sp.	F. benjamina		MW851217			SCBG
Eupristina sp. ex F. benjamina_sp1_H4	Eupristina sp.	F. benjamina		MW851218			SCBG
Eupristina sp. ex F. benjamina_sp1_H5	Eupristina sp.	F. benjamina		MW851219			SCBG
Eupristina sp. ex F. benjamina_sp1_H6	Eupristina sp.	F. benjamina		MW851220			SCBG
Eupristina sp. ex F. benjamina_sp1_H7	Eupristina sp.	F. benjamina		MW851221			SCBG
Platyscapa cf. hsui ex F. subpisocarpa_sp1_H1	Platyscapa cf. hsui	F. subpisocarpa		MW851222			SCBG
Platyscapa cf. hsui ex F. subpisocarpa_sp1_H2	Platyscapa cf. hsui	F. subpisocarpa		MW851223			SCBG
Platyscapa cf. hsui ex F. subpisocarpa_sp1_H3	Platyscapa cf. hsui	F. subpisocarpa		MW851224			SCBG
Platyscapa cf. hsui ex F. subpisocarpa_sp1_H4	Platyscapa cf. hsui	F. subpisocarpa		MW851225			SCBG
Platyscapa cf. hsui ex F. subpisocarpa_sp1_H5	Platyscapa cf. hsui	F. subpisocarpa		MW851226			SCBG
Platyscapa cf. hsui ex F. subpisocarpa_sp1_H6	Platyscapa cf. hsui	F. subpisocarpa		MW851227			SCBG
Platyscapa cf. hsui ex F. subpisocarpa_sp1_H7	Platyscapa cf. hsui	F. subpisocarpa		MW851228			SCBG
Platyscapa cf. hsui ex F. subpisocarpa_sp1_H8	Platyscapa cf. hsui	F. subpisocarpa		MW851229			SCBG
Platyscapa cf. hsui ex F. subpisocarpa_sp1_H9	Platyscapa cf. hsui	F. subpisocarpa		MW851230			SCBG
Platyscapa cf. hsui ex F. subpisocarpa_sp1_H10	Platyscapa cf. hsui	F. subpisocarpa		MW851231			SCBG
Platyscapa cf. hsui ex F. subpisocarpa_sp1_H11	Platyscapa cf. hsui	F. subpisocarpa		MW851232			SCBG
Platyscapa cf. hsui ex F. subpisocarpa_sp1_H12	Platyscapa cf. hsui	F. subpisocarpa		MW851233			SCBG
Platyscapa cf. hsui ex F. subpisocarpa_sp1_H13	Platyscapa cf. hsui	F. subpisocarpa		MW851234			SCBG
Platyscapa cf. hsui ex F. subpisocarpa_sp1_H14	Platyscapa cf. hsui	F. subpisocarpa		MW851235			SCBG
Platyscapa cf. hsui ex F. subpisocarpa_sp1_H15	Platyscapa cf. hsui	F. subpisocarpa		MW851236			SCBG
Platyscapa cf. hsui ex F. subpisocarpa_sp1_H16	Platyscapa cf. hsui	F. subpisocarpa		MW851237			SCBG
Platyscapa cf. hsui ex F. subpisocarpa_sp1_H17	Platyscapa cf. hsui	F. subpisocarpa		MW851238			SCBG
Platyscapa cf. hsui ex F. subpisocarpa_sp1_H18	Platyscapa cf. hsui	F. subpisocarpa		MW851239			SCBG
Platyscapa cf. hsui ex F. subpisocarpa_sp2_H1	Platyscapa cf. hsui	F. subpisocarpa		MW851240			SCBG
Platyscapa coronata ex F. virens_sp1_H1	Platyscapa coronata	F. virens		MW851241			SCBG
Platyscapa coronata ex F. virens_sp1_H2	Platyscapa coronata	F. virens		MW851242			SCBG
Platyscapa coronata ex F. virens_sp1_H3	Platyscapa coronata	F. virens		MW851243			SCBG
Ceratosolen emarginatus ex F. auriculata_sp1_H1	Ceratosolen emarginatus	F. auriculata		MW851244			SCBG
Ceratosolen emarginatus ex F. auriculata_sp1_H2	Ceratosolen emarginatus	F. auriculata		MW851245			SCBG
Ceratosolen emarginatus ex F. auriculata_sp2_H1	Ceratosolen emarginatus	F. auriculata		MW851246			SCBG
Ceratosolen emarginatus ex F. oligodon_sp1_H1	Ceratosolen emarginatus	F. oligodon		MW851247			DHS
Ceratosolen emarginatus ex F. oligodon_sp2_H1	Ceratosolen emarginatus	F. oligodon		MW851248			DHS
Blastophaga sp. ex F. oligodon_sp3_H1	Blastophaga sp.	F. oligodon		MW851249			DHS
Ceratosolen emarginatus ex F. oligodon_sp1_H2	Ceratosolen emarginatus	F. oligodon		MW851250			DHS
Ceratosolen emarginatus ex F. oligodon_sp1_H3	Ceratosolen emarginatus	F. oligodon		MW851251			DHS
Ceratosolen solmsi marchali ex F. hispida_H12_H1	Ceratosolen solmsi marchali	F. hispida		MW851252			SCBG
Ceratosolen solmsi marchali ex F. hispida_H12_H2	Ceratosolen solmsi marchali	F. hispida		MW851253			SCBG／DHS
Ceratosolen solmsi marchali ex F. hispida_H12_H3	Ceratosolen solmsi marchali	F. hispida		MW851254			SCBG
Ceratosolen solmsi marchali ex F. hispida_H12_H4	Ceratosolen solmsi marchali	F. hispida		MW851255			DHS
Ceratosolen constrictus ex F. fistulosa_sp1_H1	Ceratosolen constrictus	F. fistulosa		MW851256			DHS
Ceratosolen constrictus ex F. fistulosa_sp1_H2	Ceratosolen constrictus	F. fistulosa		MW851257			DHS
Valisia javana ex F. hirta_sp1_H1	Valisia javana hilli	F. hirta		MW851258			SCBG
Valisia javana ex F. hirta_sp1_H2	Valisia javana hilli	F. hirta		MW851259			SCBG
Valisia javana ex F. hirta_sp1_H3	Valisia javana hilli	F. hirta		MW851260			SCBG
Valisia javana ex F. hirta_sp1_H4	Valisia javana hilli	F. hirta		MW851261			SCBG／DHS
Valisia javana ex F. hirta_sp1_H5	Valisia javana hilli	F. hirta		MW851262			SCBG
Valisia javana ex F. hirta_sp1_H6	Valisia javana hilli	F. hirta		MW851263			DHS
Valisia javana ex F. hirta_sp1_H7	Valisia javana hilli	F. hirta		MW851264			DHS
Valisia javana ex F. hirta_sp1_H8	Valisia javana hilli	F. hirta		MW851265			DHS
Valisia javana ex F. hirta_sp1_H9	Valisia javana hilli	F. hirta		MW851266
Valisia esquirolianae ex F. triloba_sp1_H1	Valisia esquirolianae	F. triloba		MW851267			DHS
Valisia esquirolianae ex F. triloba_sp1_H2	Valisia esquirolianae	F. triloba		MW851268			DHS
Valisia esquirolianae ex F. triloba_sp1_H3	Valisia esquirolianae	F. triloba		MW851269			DHS
Valisia esquirolianae ex F. triloba_sp1_H4	Valisia esquirolianae	F. triloba		MW851270			DHS
Valisia esquirolianae ex F. triloba_sp1_H5	Valisia esquirolianae	F. triloba		MW851271			DHS
Valisia javana ex F. triloba_sp2_H1	Valisia javana hilli	F. triloba		MW851272			SCBG／DHS
Valisia javana ex F. triloba_sp2_H2	Valisia javana hilli	F. triloba		MW851273			DHS
Blastophaga sp. ex F. erecta/pyriformis/variolosa_sp1_H1	Blastophaga sp.	F.erecta/F.pyriformis/F.variolosa		MW851274			Conghua／Huizhou／Dangan Island
Blastophaga sp. ex F. erecta/pyriformis_sp1_H2	Blastophaga sp.	F.erecta/F.pyriformis		MW851275			Conghua／Huizhou／Yangchun
Blastophaga sp. ex F. erecta_sp1_H3	Blastophaga sp.	F.erecta		MW851276			Conghua
Blastophaga sp. ex F. erecta/pyriformis_sp1_H4	Blastophaga sp.	F.erecta/F.pyriformis		MW851277			Conghua／DHS／Huizhou
Blastophaga sp. ex F. erecta_sp1_H5	Blastophaga sp.	F.erecta		MW851278			Conghua
Blastophaga sp. ex F. erecta/pyriformis_sp1_H6	Blastophaga sp.	F.erecta/F.pyriformis		MW851279			Conghua／Huizhou
Blastophaga sp. ex F. erecta_sp1_H7	Blastophaga sp.	F.erecta		MW851280			Conghua
Blastophaga sp. ex F. pyriformis_sp1_H8	Blastophaga sp.	F.pyriformis		MW851281			Yangchun
Blastophaga sp. ex F. pyriformis_sp1_H9	Blastophaga sp.	F.pyriformis		MW851282			DHS／Yangchun
Ceratosolen sp. ex F. pyriformis_sp2_H1	Ceratosolen sp.	F.pyriformis		MW851283			Yangchun

## Sheet: GenBank sequences-Figure 1
Appendix S1.2 List of pollinator sequences downloaded from GenBank used in Figure 1. Species names, Natural host-fig, , GenBank accession numbers.
Species names	Natural host-fig	GenBanK accession number	Collecting site	Reference
Platyscapa cf. hsui	F. subpisocarpa	JN103279	Japan	Cruaud A, Rønsted N, Chantarasuwan B, Chou L., Clement WL, Couloux A et al (2012) An extreme case of plant-insect codiversification: figs and fig-pollinating wasps. Sys Biol 61:1029–1047
Platyscapa coronata	F. virens	KC593634	?	unpublished sun LL
Platyscapa sp.	F. virens	AY842426	XTBG	Jiang ZF, Huang DW, Zhu CD, Zhen WQ (2006) New insights into the phylogeny of fig pollinators using Bayesian analyses. Mol Phylogenet Evol 38 (2): 306-315
Eupristina verticillata	F. microcarpa	AF302053	Malaysian	West,S.A et al. Testing Hamilton's rule with competition between relatives. Nature 409 (6819), 510-513 (2001)
Eupristina koningsbergeri	F. benjamina	AY842424	XTBG	Jiang ZF, Huang DW, Zhu CD, Zhen WQ (2006) New insights into the phylogeny of fig pollinators using Bayesian analyses. Mol Phylogenet Evol 38 (2): 306-315
Eupristina koningsbergeri	F. benjamina	HM802558	XTBG	Yang LY, Machado CA, Dang XD, Peng YQ, Yang DR, Zhang DY et al (2015) The incidence and pattern of co-pollinator diversification in dioecious and monoecious figs. Evolution 69:294–304
Eupristina koningsbergeri	F. benjamina	HM802562	XTBG	Yang LY, Machado CA, Dang XD, Peng YQ, Yang DR, Zhang DY et al (2015) The incidence and pattern of co-pollinator diversification in dioecious and monoecious figs. Evolution 69:294–304
Blastophaga_sp.	F.ischnopoda	JN103262	China	Cruaud A, Rønsted N, Chantarasuwan B, Chou L., Clement WL, Couloux A et al (2012) An extreme case of plant-insect codiversification: figs and fig-pollinating wasps. Sys Biol 61:1029–1047
Blastophaga sp		FJ619193		unpublished Xu L, Yang D.
Blastophaga sp.	F. chapaensis	AY842409	XTBG	Jiang ZF, Huang DW, Zhu CD, Zhen WQ (2006) New insights into the phylogeny of fig pollinators using Bayesian analyses. Mol Phylogenet Evol 38 (2): 306-315
Blastophaga sp.	F. sp	AY842412	XTBG	Jiang ZF, Huang DW, Zhu CD, Zhen WQ (2006) New insights into the phylogeny of fig pollinators using Bayesian analyses. Mol Phylogenet Evol 38 (2): 306-315
Valisia esquirolianae	F. esquirolianae	AY842416	XTBG	Jiang ZF, Huang DW, Zhu CD, Zhen WQ (2006) New insights into the phylogeny of fig pollinators using Bayesian analyses. Mol Phylogenet Evol 38 (2): 306-315
Valisia javana	F. hirta	KP665210	SCBG	Tian EW, Nason JN, Machado CA, Zheng LN, Yu H, Kjellberg F (2015) Lack of genetic isolation by distance, similar genetic structuring but different demographic histories in a fig_x0002_pollinating wasp mutualism. Mol Eco 24: 5976-5991.
Ceratosolen sp.	F. prostrata	FJ619215		-Xu,L. and Yang,D.-R Phylogeny reconstructing and biogeographic divergence of fig
Ceratosolen sp.	F. semicordata var. montana	KP325503	XTBG	Wang G, Cannon CH, Chen J (2016) Pollinator sharing and gene flow among closely related sympatric dioecious fig taxa. Proc RoySoc Lond S B 283:20152963
Ceratosolen sp.	F. semicordata var. montana	KP325499	XTBG	Wang G, Cannon CH, Chen J (2016) Pollinator sharing and gene flow among closely related sympatric dioecious fig taxa. Proc RoySoc Lond S B 283:20152963
Ceratosolen emarginatus	F. auriculata	KP325533	XTBG	Wang G, Cannon CH, Chen J (2016) Pollinator sharing and gene flow among closely related sympatric dioecious fig taxa. Proc RoySoc Lond S B 283:20152963
Ceratosolen emarginatus	F. auriculata/F. oligodon	HM802610	XTBG	Yang LY, Machado CA, Dang XD, Peng YQ, Yang DR, Zhang DY et al (2015) The incidence and pattern of co-pollinator diversification in dioecious and monoecious figs. Evolution 69:294–304
Ceratosolen emarginatus	F. oligodon	KP325567	XTBG	Wang G, Cannon CH, Chen J (2016) Pollinator sharing and gene flow among closely related sympatric dioecious fig taxa. Proc RoySoc Lond S B 283:20152963
Ceratosolen emarginatus	F. hainanensis	KP325554	XTBG	Wang G, Cannon CH, Chen J (2016) Pollinator sharing and gene flow among closely related sympatric dioecious fig taxa. Proc RoySoc Lond S B 283:20152963
Ceratosolen emarginatus	F. oligodon	KP325565	XTBG	Wang G, Cannon CH, Chen J (2016) Pollinator sharing and gene flow among closely related sympatric dioecious fig taxa. Proc RoySoc Lond S B 283:20152963
Ceratosolen emarginatus	F. oligodon	KP325572	XTBG	Wang G, Cannon CH, Chen J (2016) Pollinator sharing and gene flow among closely related sympatric dioecious fig taxa. Proc RoySoc Lond S B 283:20152963
Ceratosolen emarginatus	F. auriculata	KP325543	XTBG	Wang G, Cannon CH, Chen J (2016) Pollinator sharing and gene flow among closely related sympatric dioecious fig taxa. Proc RoySoc Lond S B 283:20152963
Ceratosolen emarginatus	F. auriculata/F. oligodon	HM8026097	XTBG	Yang LY, Machado CA, Dang XD, Peng YQ, Yang DR, Zhang DY et al (2015) The incidence and pattern of co-pollinator diversification in dioecious and monoecious figs. Evolution 69:294–304
Ceratosolen constrictus	F. fistulosa	HM802724	XTBG	Yang LY, Machado CA, Dang XD, Peng YQ, Yang DR, Zhang DY et al (2015) The incidence and pattern of co-pollinator diversification in dioecious and monoecious figs. Evolution 69:294–304
Ceratosolen solmsi marchali	F. hispida	AY842421	XTBG	Jiang ZF, Huang DW, Zhu CD, Zhen WQ (2006) New insights into the phylogeny of fig pollinators using Bayesian analyses. Mol Phylogenet Evol 38 (2): 306-315
Sycoscapter sp.	F. hirta	MG548706	SCBG	Yu H, Liang D, Tian EW, Zheng LN, Kjellberg F (2018) Plant geographic phenotypic variation drives diversification in its associated community of a phytophagous insect and its parasitoids. BMC Evol Biol 18: 134.
Philotrypesis sp.	F. hirta	MG548673	SCBG	Yu H, Liang D, Tian EW, Zheng LN, Kjellberg F (2018) Plant geographic phenotypic variation drives diversification in its associated community of a phytophagous insect and its parasitoids. BMC Evol Biol 18: 134.
Philotrypesis sp.	F. hirta	MG548674	SCBG	Yu H, Liang D, Tian EW, Zheng LN, Kjellberg F (2018) Plant geographic phenotypic variation drives diversification in its associated community of a phytophagous insect and its parasitoids. BMC Evol Biol 18: 134.
Blastophaga nipponica	F. erecta	LC176384	Taibei	Wachi N, Kusumi J, Tzeng HY, Su ZH (2014) Genome-wide sequence data suggest the possibility of pollinator sharing by host shift in dioecious figs (Moraceae, Ficus). Mol Eco 25:5732-5746.
